# Supplementary material for: Banana Peel Based Cellulose Material for Agriculture and Aquiculture: Toward Circular Economy
Source: Polymers (Basel). 2025 Apr 30;17(9):1230. doi: 10.3390/polym17091230 (PMC12073761; doi:10.3390/polym17091230)
Supplement: Supplementary file 1 [file polymers-17-01230-s001.zip]

Archive with 1 entries (1 files):
- polymers-3531987-supplementary.pdf
